# Supplementary material for: Molecular investigation of candidate genes for pyroptosis-induced inflammation in diabetic retinopathy
Source: Front Endocrinol (Lausanne). 2022 Jul 25;13:918605. doi: 10.3389/fendo.2022.918605 (PMC9357938; doi:10.3389/fendo.2022.918605)
Supplement: Supplementary file 2 [file Table_1.xlsx]

## Sheet: Sheet1
序号	基因	样本		复孔-基因CT值	目的基因平均CT值	∆Ct=Ct（目的基因）-Ct（内参基因）	∆∆Ct=处理组∆Ct-对照组∆Ct	2^-∆∆Ct
1	β-actin	1	con-1	20.979	21.249
				21.304
				21.464
				21.249
			t-1	21.086	21.097
				21.108
				21.597
				21.097
		2	con-2	21.3791	21.3392
				21.2992
				21.9706
				21.3392
			t-2	21.5086	21.9398
				21.782
				22.0976
		3	con-3	20.9052	20.7611
				20.8379
				20.5401
				20.7611
			t-3	21.0004	21.0361
				21.0717
				21.7357
				21.0361
	CASP3	1	con-1	24.6819	24.6475	3.39853
				24.6131
				25.81
				24.6475
			t-1	24.2154	24.054	2.95697	-0.441563	1.35808
				23.9258
				24.0206
				24.054
		2	con-2	25.523	26.0744	4.73528
				26.1401
				26.0088
				26.0744
			t-2	25.6407	25.8754	3.93557	-0.799715	1.74076
				26.0036
				25.9819
				25.8754
		3	con-3	25.7697	25.8694	5.1083
				25.969
				26.5209
				25.8694
			t-3	25.7227	25.5542	4.51815	-0.590152	1.50541
				25.5501
				25.3898
				25.5542
2	β-actin	1	con-1	20.9052	20.7611
				20.8379
				20.5401
				20.7611
			t-1	21.0004	21.0361
				21.0717
				21.7357
				21.0361
		2	con-2	21.134	21.2465
				21.359
				21.7
				21.2465
			t-2	21.58	21.9483
				22.2
				22.065
				21.9483
		3	con-3	20.979	21.249
				21.304
				21.464
				21.249
			t-3	21.086	21.097
				21.108
				21.597
				21.097
	TLR4	1	con-1	27.8525	27.8114	7.05035
				27.7703
				28.4642
				27.8114
			t-1	27.2241	27.2771	6.24103	-0.809312	1.75238
				27.2086
				27.3987
				27.2771
		2	con-2	28.1341	28.0907	6.84419
				27.9231
				28.2149
				28.0907
			t-2	27.5138	27.609	5.66071	-1.18348	2.27124
				27.6118
				27.7015
		3	con-3	27.9676	28.0849	6.83595
				28.3026
				27.9847
				28.0849
			t-3	27.3783	27.1825	6.08545	-0.750496	1.68237
				26.987
				27.182
3	β-actin	1	con-1	20.956	21.1015
				21.247
				22.156
				21.1015
			t-1	21.52	21.6505
				21.781
				22.666
		2	con-2	21.134	21.2465
				21.359
				21.7
				21.2465
			t-2	21.58	21.9483
				22.2
				22.065
		3	con-3	20.979	21.249
				21.304
				21.464
				21.249
			t-3	21.086	21.097
				21.108
				21.597
				21.097
	NLRP3	1	con-1	34.3623	34.62	13.5185
				34.8776
				36.7007
				34.62
			t-1	34.7073	34.7211	13.0706	-0.44781	1.36397
				34.735
				34.0326
		2	con-2	33.3255	33.3668	12.1203
				33.408
				34.8956
				33.3668
			t-2	33.8969	33.8092	11.8609	-0.259381	1.19697
				33.7215
				34.5084
				33.8092
		3	con-3	33.9989	33.9985	12.7495
				33.7151
				34.2816
			t-3	32.9387	33.4188	12.3218	-0.427708	1.3451
				33.5521
				33.2856
4	β-actin	1	con-1	20.956	21.1015
				21.247
				22.156
				21.1015
			t-1	21.52	21.6505
				21.781
				22.666
		2	con-2	21.134	21.2465
				21.359
				21.7
				21.2465
			t-2	21.58	21.9483
				22.2
				22.065
		3	con-3	20.9052	20.7611
				20.8379
				20.5401
				20.7611
			t-3	21.0004	21.0361
				21.0717
				21.7357
				21.0361
	GBP2	1	con-1	26.251	26.191	5.08947
				26.131
				25.5294
				26.191
			t-1	25.853	25.9268	4.27634	-0.81313	1.75702
				26.0181
				25.9094
		2	con-2	26.1014	25.9642	4.7177
				25.9856
				25.8056
				25.9642
			t-2	25.7258	25.8828	3.93444	-0.783261	1.72102
				25.9399
				25.9827
		3	con-3	25.8229	26.6433	5.88221
				26.7743
				26.5122
				26.6433
			t-3	25.9556	25.9874	4.95128	-0.930933	1.90651
				26.1366
				25.8699
5	β-actin	1	con-1	20.956	21.1015
				21.247
				22.156
				21.1015
			t-1	21.52	21.6505
				21.781
				22.666
				21.6505
		2	con-2	21.4631	21.561
				21.6655
				21.5545
				21.561
			t-2	21.3897	21.4952
				21.6006
				22.4098
		3	con-3	21.3791	21.3392
				21.2992
				21.9706
			t-3	21.5086	21.9398
				21.782
				22.0976
	CASP1	1	con-1	26.6422	26.7347	5.63316
				26.972
				26.5898
			t-1	26.4456	27.1375	5.48705	-0.146117	1.10659
				26.9758
				27.2993
				27.1375
		2	con-2	30.0325	29.9613	8.40024
				29.89
				30.8732
				29.9613
			t-2	29.7213	29.7001	8.20491	-0.195336	1.14499
				29.6788
				29.126
		3	con-3	29.8532	29.897	8.55782
				29.9408
				30.8587
				29.897
			t-3	30.3947	30.3893	8.4495	-0.108319	1.07797
				30.3838
				29.8271
6	β-actin	1	con-1	21.3791	21.3392
				21.2992
				21.9706
			t-1	21.58	21.9483
				22.2
				22.065
		2	con-2	20.9052	20.7611
				20.8379
				20.5401
				20.7611
			t-2	21.0004	21.0361
				21.0717
				21.7357
				21.0361
		3	con-3	20.956	21.1015
				21.247
				22.156
			t-3	21.3897	21.4952
				21.6006
				22.4098
	CASP4	1	con-1	23.4439	24.113	2.77383
				24.0059
				24.2201
				24.113
			t-1	22.4471	24.1747	2.23491	-0.538922	1.45289
				24.3316
				24.0178
		2	con-2	23.5815	23.5349	2.77381
				23.5338
				23.4893
				23.5349
			t-2	23.1801	23.1798	2.14372	-0.630088	1.54766
				23.1795
				23.8671
				23.1798
		3	con-3	24.1253	24.2153	3.11379
				24.3895
				24.1311
			t-3	23.0107	23.6683	2.17309	-0.940699	1.91946
				23.6814
				23.6551
7	β-actin	1	con-1	20.956	21.1015
				21.247
				22.156
				21.1015
			t-1	21.52	21.6505
				21.781
				22.666
		2	con-2	21.4631	21.561
				21.6655
				21.5545
				21.561
			t-2	21.3897	21.4952
				21.6006
				22.4098
		3	con-3	20.9052	20.7611
				20.8379
				20.5401
				20.7611
			t-3	21.0004	21.0361
				21.0717
				21.7357
				21.0361
	PYCARD	1	con-1	27.5436	27.4735	6.37199
				27.4034
				28.4362
				27.4735
			t-1	27.2499	27.4567	5.80623	-0.565758	1.48016
				27.6635
				28.0759
				27.4567
		2	con-2	27.2339	27.4135	5.85247
				27.593
				29.1256
				27.4135
			t-2	26.8349	26.8659	5.37078	-0.48169	1.39638
				26.897
				27.4435
		3	con-3	27.3469	27.3432	6.58211
				27.3394
				27.8695
				27.3432
			t-3	27.4633	27.2966	6.26049	-0.321622	1.24974
				27.044
				27.3825
8	β-actin	1	con-1	21.4631	21.561
				21.6655
				21.5545
				21.561
			t-1	21.3897	21.4952
				21.6006
				22.4098
		2	con-2	21.134	21.2465
				21.359
				21.7
				21.2465
			t-2	21.58	21.9483
				22.2
				22.065
		3	con-3	21.3791	21.3392
				21.2992
				21.9706
			t-3	21.5086	21.9398
				21.782
				22.0976
	GBP1	1	con-1	27.5362	27.531	5.96995
				27.5257
				26.9749
				27.531
			t-1	26.5759	26.5846	5.08948	-0.880473	1.84098
				26.5934
				25.9165
		2	con-2	27.2232	27.2799	6.0334
				27.2702
				27.3463
				27.2799
			t-2	27.2611	27.1339	5.18552	-0.84788	1.79985
				26.9153
				27.2252
		3	con-3	26.7058	26.9552	5.61608
				26.9877
				27.1722
				26.9552
			t-3	26.7386	26.8671	4.92731	-0.68877	1.61191
				26.9956
				26.1148
